# Supplementary material for: Accelerated DNA vaccine regimen provides protection against Crimean-Congo hemorrhagic fever virus challenge in a macaque model
Source: Mol Ther. 2022 Oct 3;31(2):387–97. doi: 10.1016/j.ymthe.2022.09.016 (PMC9931546; doi:10.1016/j.ymthe.2022.09.016)
Supplement: Table S2. Complete blood chemistry and hematology [file mmc2.xlsx]

## Sheet: Hematology
Study Day	Animal ID	RBC (M/uL)	WBC (K/uL)	HGB (g/dL)	NEUT# (K/uL)	NEUT% (%)	HCT (%)	LYMPH# (K/uL)	LYMPH% (%)	MCV (fL)	MONO# (K/uL)	MONO% (%)	MCH (pg)	EO# (K/uL)	EO% (%)	MCHC (g/dL)	BASO# (K/uL)	BASO% (%)	RDW SD (fL)	RDW CV (%)	PLT (K/uL)	MPV (fL)	RET# (K/uL)	RET% (%)
D-43	CCHF 81	5.22	7.81	12.5	0.87	11.2	39.4	6.28	80.4	75.5	0.33	4.2	23.9	0.32	4.1	31.7	0.01	0.1	35.3	13.4	300	12.8	54.8	1.05
D-29	CCHF 81	5.59	9.16	13.3	1.53	16.7	42.3	6.68	72.9	75.7	0.39	4.3	23.8	0.55	6	31.4	0.01	0.1	34.8	13.3	333	11.3	30.2	0.54
D-21	CCHF 81	4.57	9.49	10.7	1.24	13.1	34.6	7.33	77.2	75.7	0.51	5.4	23.4	0.41	4.3	30.9	0	0	35	13.4	362	11.2	55.3	1.21
D-7	CCHF 81	5.48	10.17	13.2	3.67	36.1	41.9	5.85	57.5	76.5	0.36	3.5	24.1	0.28	2.8	31.5	0.01	0.1	36.1	13.6	390	11.2	73.4	1.34
D0	CCHF 81	4.99	7.98	12	1.54	19.2	38.6	5.58	69.9	77.4	0.5	6.3	24	0.34	4.3	31.1	0.02	0.3	35.6	13.3	383	10.4	84.8	1.7
D3	CCHF 81	4.07	4.46	9.8	2.64	59.3	31.3	1.67	37.4	76.9	0.14	3.1	24.1	0.01	0.2	31.3	0	0	35.4	13.3	79	10.9	4.5	0.11
D3 (rerun)	CCHF 81	4.16	4.61	10.1	2.79	60.6	31.3	1.68	36.4	75.2	0.13	2.8	24.3	0.01	0.2	32.3	0	0	34.8	13.2	66	10.9	5.4	0.13
D5	CCHF 81	3.95	4.17	9.4	1.13	27.1	30.5	2.89	69.3	77.2	0.1	2.4	23.8	0.05	1.2	30.8	0	0	36	13.4	21	14.3	1.2	0.03
D5 (rerun)	CCHF 81	3.93	4.29	9.4	1.1	25.6	30.1	3.03	70.6	76.6	0.11	2.6	23.9	0.05	1.2	31.2	0	0	35.8	13.5	22	14.3	2	0.05
D5 (rerun)	CCHF 81	3.97	4.03	9.4	1.09	27.1	30.2	2.79	69.2	76.1	0.11	2.7	23.7	0.04	1	31.1	0	0	35.3	13.4	25	14.2	1.6	0.04
D6 (rerun)	CCHF 81	3.66	5.37	8.7	1.59	29.6	28.3	3.47	64.6	77.3	0.28	5.2	23.8	0.03	0.6	30.7	0	0	36.2	13.7	19	14.2	1.8	0.05
D6	CCHF 81	3.63	5.12	8.6	1.51	29.5	28	3.34	65.2	77.1	0.25	4.9	23.7	0.02	0.4	30.7	0	0	36.4	13.7	20	14.4	1.8	0.05
D-43	CCHF 82	4.58	11.92	11.3	7.79	65.3	36.1	3.52	29.5	78.8	0.52	4.4	24.7	0.09	0.8	31.3	0	0	38.8	14.2	514	10.1	39.4	0.86
D-29	CCHF 82	4.78	5.64	11.7	1.95	34.5	37.3	3.28	58.2	78	0.26	4.6	24.5	0.15	2.7	31.4	0	0	38	14.2	483	11	34.4	0.72
D-21	CCHF 82	4.4	8.02	10.5	3.63	45.2	34.1	3.83	47.8	77.5	0.36	4.5	23.9	0.2	2.5	30.8	0	0	36.7	13.8	600	10.8	34.3	0.78
D-7	CCHF 82	4.75	12.84	11.5	7.81	60.9	36	4.25	33.1	75.8	0.48	3.7	24.2	0.3	2.3	31.9	0	0	35.6	13.6	526	10.6	29.5	0.62
D0	CCHF 82	4.35	6.54	10.5	2.57	39.3	33.4	3.54	54.1	76.8	0.25	3.8	24.1	0.18	2.8	31.4	0	0	34.6	13.3	269	9.3	43.9	1.01
D3	CCHF 82	4.49	6.36	10.8	3.84	60.3	35.5	2.18	34.3	79.1	0.31	4.9	24.1	0.03	0.5	30.4	0	0	37.3	13.6	337	11	7.2	0.16
D5	CCHF 82	4.17	3.23	9.9	1.16	35.9	32.2	1.67	51.7	77.2	0.38	11.8	23.7	0.02	0.6	30.7	0	0	37.1	13.8	256	11.5	7.5	0.18
D6	CCHF 82	3.95	4.03	9.3	0.77	19.2	30.4	2.54	63	77	0.69	17.1	23.5	0.03	0.7	30.6	0	0	36.7	13.8	249	11.4	3.6	0.09
D-43	CCHF 83	5.2	15.64	12.8	6.88	43.9	39.2	7.66	49	75.4	0.8	5.1	24.6	0.29	1.9	32.7	0.01	0.1	39.8	15.1	474	10.4	56.2	1.08
D-29	CCHF 83	5.28	8.15	13	2.08	25.6	39.8	5.06	62.1	75.4	0.67	8.2	24.6	0.33	4	32.7	0.01	0.1	40.1	15.2	440	10.4	66.5	1.26
D-21	CCHF 83	4.65	13.29	11.4	5.19	39	35.4	6.91	52	76.1	0.82	6.2	24.5	0.37	2.8	32.2	0	0	39.2	14.9	584	10.2	74.9	1.61
D-7	CCHF 83	5.03	24.83	12.6	16.83	67.8	38.4	6.09	24.5	76.3	1.56	6.3	25	0.35	1.4	32.8	0	0	39.5	15	516	10.2	58.3	1.16
D0	CCHF 83	4.95	14.93	12.3	6.25	41.9	38.6	7.38	49.4	78	0.97	6.5	24.8	0.31	2.1	31.9	0.02	0.1	39.1	14.6	493	9.3	81.2	1.64
D3	CCHF 83	4.83	12.02	11.8	9.08	75.5	37.8	2.37	19.7	78.3	0.56	4.7	24.4	0.01	0.1	31.2	0	0	39.8	14.6	236	10	12.6	0.26
D5	CCHF 83	4.58	6.34	11.4	2.63	41.5	35.7	3.04	47.9	77.9	0.64	10.1	24.9	0.02	0.3	31.9	0.01	0.2	39.3	14.6	290	10.7	4.1	0.09
D6	CCHF 83	4.41	6.06	10.8	2.18	35.9	34	3.16	52.1	77.1	0.7	11.6	24.5	0.01	0.2	31.8	0.01	0.2	38.7	14.5	249	11.3	4.4	0.1
D-43	CCHF 84	5.62	21.35	13.9	1.9	9	43.5	18.68	87.5	77.4	0.65	3	24.7	0.11	0.5	32	0.01	0	40.8	14.9	476	10.9	75.9	1.35
D-29	CCHF 84	5.72	17.52	14	5.13	29.3	44.4	11.62	66.3	77.6	0.67	3.8	24.5	0.1	0.6	31.5	0	0	40.9	15	305	11.4	85.2	1.49
D-21	CCHF 84	5.32	18.94	13.1	4.07	21.4	41.7	14.5	76.6	78.4	0.28	1.5	24.6	0.09	0.5	31.4	0	0	40	14.7	576	10.6	93.1	1.75
D-7	CCHF 84	5.65	19.51	13.9	6.19	31.7	43.5	12.56	64.4	77	0.59	3	24.6	0.16	0.8	32	0.01	0.1	36.7	13.8	484	10.6	54.8	0.97
D0	CCHF 84	5.41	13.96	13.6	1.52	10.9	42.7	11.92	85.4	78.9	0.36	2.6	25.1	0.16	1.1	31.9	0	0	36	13.2	100	12.1	66.5	1.23
D0 (rerun)	CCHF 84	5.59	7.37	13.8	0.84	11.4	43.4	6.27	85.1	77.6	0.19	2.6	24.7	0.07	0.9	31.8	0	0	34.9	13.1	137	11.6	54.2	0.97
D0 (rerun)	CCHF 84	5.69	15.09	14.2	1.71	11.4	43.6	12.89	85.4	76.6	0.41	2.7	25	0.06	0.4	32.6	0.02	0.1	34.9	13.1	168	12	83.1	1.46
D3	CCHF 84	5.25	16.36	12.9	2.53	15.5	41.5	12.53	76.6	79	1.16	7.1	24.6	0.12	0.7	31.1	0.02	0.1	37.2	13.5	284	10.8	64.6	1.23
D5	CCHF 84	5.23	11.31	12.9	1.28	11.3	41.5	9.27	82	79.3	0.69	6.1	24.7	0.06	0.5	31.1	0.01	0.1	36.6	13.4	15	12.7	106.2	2.03
D5 (rerun)	CCHF 84	5.07	15.33	12.5	1.81	11.8	39.8	12.44	81.1	78.5	0.99	6.5	24.7	0.08	0.5	31.4	0.01	0.1	35.7	13.4	78	12.4	117.6	2.32
D5 (rerun)	CCHF 84	5.29	18.95	13.1	2.24	11.7	41.8	15.31	80.8	79	1.28	6.8	24.8	0.11	0.6	31.3	0.01	0.1	36.1	13.3	11	12.5	117.4	2.22
D6	CCHF 84	4.99	17.92	12.2	3.54	19.7	39.1	13.81	77.1	78.4	0.5	2.8	24.4	0.06	0.3	31.2	0.01	0.1	36.8	13.7	501	9.4	149.7	3
D-43	CCHF 85	5.59	12.88	12.8	1.83	14.2	40.3	10.4	80.7	72.1	0.59	4.6	22.9	0.06	0.5	31.8	0	0	40.7	16.1	384	11.4	88.3	1.58
D-29	CCHF 85	5.88	9	13.4	0.75	8.3	42.2	7.86	87.3	71.8	0.34	3.8	22.8	0.05	0.6	31.8	0	0	37.8	15.2	250	11.4	54.1	0.92
D-21	CCHF 85	5.45	11.67	12.3	1.86	15.9	39.2	9.32	79.9	71.9	0.44	3.8	22.6	0.05	0.4	31.4	0	0	36.3	14.5	417	11.3	38.2	0.7
D-7	CCHF 85	5.69	11.5	13	1.22	10.6	40	9.91	86.2	70.3	0.3	2.6	22.8	0.07	0.6	32.5	0	0	33.4	14	373	11.2	35.3	0.62
D0	CCHF 85	5.63	9.94	12.8	2.18	22	39.7	7.32	73.6	70.5	0.39	3.9	22.7	0.04	0.4	32.2	0.01	0.1	33.2	13.9	217	13.3	48.4	0.86
D0 (rerun)	CCHF 85	5.65	10.34	12.9	2.25	21.7	39.1	7.65	74	69.2	0.4	3.9	22.8	0.04	0.4	33	0	0	32.8	14	348	11.2	49.2	0.87
D3	CCHF 85	5.81	9.09	13.1	1.61	17.7	41.3	6.7	73.7	71.1	0.71	7.8	22.5	0.07	0.8	31.7	0	0	34.4	13.9	287	10.7	33.1	0.57
D5	CCHF 85	5.56	13.95	12.5	2.67	19.1	39.3	10.03	71.9	70.7	1.16	8.3	22.5	0.08	0.6	31.8	0.01	0.1	33.7	13.9	320	10.5	35	0.63
D6	CCHF 85	5.46	14.19	12.3	2.78	19.5	39.1	10	70.5	71.6	1.37	9.7	22.5	0.03	0.2	31.5	0.01	0.1	34.7	14	369	10.9	55.1	1.01
D-43	CCHF 86	4.75	9.87	10.2	5.01	50.8	35.6	3.96	40.1	74.9	0.72	7.3	21.5	0.18	1.8	28.7	0	0	40.2	15.6	356	11.1	140.6	2.96
D-29	CCHF 86	5.23	4.98	11.3	1.39	27.9	38.7	3.14	63.1	74	0.37	7.4	21.6	0.08	1.6	29.2	0	0	39.8	15.3	343	10.9	53.3	1.02
D-21	CCHF 86	4.69	6.47	10	2.95	45.6	34.6	3.05	47.1	73.8	0.34	5.3	21.3	0.13	2	28.9	0	0	39	15.3	377	10.6	63.3	1.35
D-7	CCHF 86	5.22	7.97	11.6	2.84	35.6	38.3	4.44	55.7	73.4	0.39	4.9	22.2	0.3	3.8	30.3	0	0	39.4	15.4	381	10.8	70.5	1.35
D0	CCHF 86	5.1	6.82	10.9	3.54	51.9	38	2.71	39.7	74.5	0.51	7.5	21.4	0.06	0.9	28.7	0	0	38.8	15.2	346	9.7	47.4	0.93
D3	CCHF 86	5.26	4.49	11.3	1.29	28.8	39.4	2.66	59.2	74.9	0.49	10.9	21.5	0.05	1.1	28.7	0	0	38.3	14.7	247	10	7.9	0.15
D5	CCHF 86	4.89	9.81	10.5	4.43	45.1	37.2	4.5	45.9	76.1	0.82	8.4	21.5	0.06	0.6	28.2	0	0	39.3	14.9	295	10.1	35.2	0.72
D6	CCHF 86	4.89	11.41	10.3	5.93	52	36.8	4.66	40.8	75.3	0.73	6.4	21.1	0.07	0.6	28	0.02	0.2	38.9	14.9	334	11	46.9	0.96
D-43	CCHF 87	6.24	18.85	13.9	11.34	60.1	42.3	6.11	32.4	67.8	1.35	7.2	22.3	0.05	0.3	32.9	0	0	32	13.8	267	12.8	66.1	1.06
D-29	CCHF 87	6	11.07	13.4	4.66	42.1	40.8	5.64	50.9	68	0.71	6.4	22.3	0.04	0.4	32.8	0.02	0.2	31.6	13.7	67	0	46.8	0.78
D-29 (rerun)	CCHF 87	6.09	11.01	13.6	4.68	42.5	40.8	5.66	51.4	67	0.62	5.6	22.3	0.04	0.4	33.3	0.01	0.1	31.1	13.7	87	15.1	56.6	0.93
D-29 (rerun)	CCHF 87	6.2	11.34	13.9	4.79	42.2	41	5.91	52.1	66.1	0.58	5.1	22.4	0.04	0.4	33.9	0.02	0.2	30.6	13.7	103	0	47.7	0.77
D-21	CCHF 87	5.78	16.43	12.7	9.45	57.5	39.5	5.9	35.9	68.3	1.03	6.3	22	0.04	0.2	32.2	0.01	0.1	31.7	13.7	293	15	61.3	1.06
D-21 (rerun)	CCHF 87	5.75	17.53	12.6	10.17	58	39.3	6.37	36.3	68.3	0.93	5.3	21.9	0.05	0.3	32.1	0.01	0.1	32	13.7	310	12.7	58.1	1.01
D-7	CCHF 87	6.16	14.88	13.6	7.76	52.2	41.7	6.19	41.6	67.7	0.87	5.8	22.1	0.06	0.4	32.6	0	0	32.3	14.2	261	12.8	63.4	1.03
D0	CCHF 87	5.9	13.35	13.2	6.55	49.1	40.1	6.04	45.2	68	0.71	5.3	22.4	0.04	0.3	32.9	0.01	0.1	31.8	13.8	274	12.5	90.3	1.53
D3	CCHF 87	5.93	10.18	13	5.16	50.6	40.3	3.1	30.5	68	1.91	18.8	21.9	0.01	0.1	32.3	0	0	31.7	13.7	116	15	21.9	0.37
D3 (rerun)	CCHF 87	6.06	10.59	13.4	5.29	49.9	40.3	2.78	26.3	66.5	2.51	23.7	22.1	0.01	0.1	33.3	0	0	31.2	13.7	125	14.7	28.5	0.47
D5	CCHF 87	6.07	10.83	13.3	3.46	32	41.5	5.17	47.7	68.4	2.19	20.2	21.9	0.01	0.1	32	0	0	31.6	13.6	136	15.7	36.4	0.6
D5 (rerun)	CCHF 87	6.09	11.11	13.4	3.45	31.1	41.2	5.28	47.5	67.7	2.38	21.4	22	0	0	32.5	0	0	31.2	13.6	148	15.8	39.6	0.65
D5 (rerun)	CCHF 87	6.16	11.16	13.5	3.48	31.2	41.3	4.96	44.4	67	2.71	24.3	21.9	0.01	0.1	32.7	0	0	30.8	13.6	134	15.8	32	0.52
D6 (rerun)	CCHF 87	5.58	13.28	12.1	3.55	26.7	37.8	7.04	53	67.7	2.67	20.1	21.7	0.01	0.1	32	0.01	0.1	31.9	13.9	157	15.4	43	0.77
D6	CCHF 87	5.44	13.38	12.1	3.51	26.2	37.1	7.15	53.4	68.2	2.7	20.2	22.2	0.01	0.1	32.6	0.01	0.1	31.4	13.6	144	15.7	37	0.68
D-43	CCHF 88	5.71	7.8	13	3.38	43.3	38.8	4.06	52.1	68	0.31	4	22.8	0.05	0.6	33.5	0	0	34.6	14.9	297	11.3	44	0.77
D-29	CCHF 88	5.95	8.29	13.6	3.67	44.3	39.6	4.16	50.2	66.6	0.36	4.3	22.9	0.1	1.2	34.3	0	0	33.5	14.9	283	11.5	50	0.84
D-21	CCHF 88	5.13	8.72	11.8	4.51	51.7	34.8	3.83	43.9	67.8	0.33	3.8	23	0.05	0.6	33.9	0	0	33.8	14.8	330	11.4	64.1	1.25
D-7	CCHF 88	5.75	8.84	13.2	3.57	40.4	38.7	4.86	55	67.3	0.34	3.8	23	0.07	0.8	34.1	0	0	32.1	14.2	315	11.3	52.9	0.92
D0	CCHF 88	5.56	5.88	12.8	1.56	26.5	38	4.03	68.5	68.3	0.24	4.1	23	0.05	0.9	33.7	0	0	32.2	13.9	334	10	47.8	0.86
D3	CCHF 88	5.52	5.2	12.8	1.89	36.3	37.7	2.78	53.5	68.3	0.5	9.6	23.2	0.03	0.6	34	0	0	31.6	13.6	188	9.9	29.8	0.54
D5	CCHF 88	5.57	8.8	12.7	3.89	44.3	37.8	3.97	45.1	67.9	0.91	10.3	22.8	0.03	0.3	33.6	0	0	31.4	13.8	242	11.2	40.7	0.73
D6	CCHF 88	5.12	10.63	11.7	3.83	36	35.4	5.53	52	69.1	1.24	11.7	22.9	0.03	0.3	33.1	0	0	32.1	14	255	10.4	72.2	1.41
D-43	CCHF 89	5.01	7.11	12.8	1.84	25.9	40.4	4.85	68.2	80.6	0.35	4.9	25.5	0.07	1	31.7	0	0	36.7	13.2	481	10.5	60.1	1.2
D-29	CCHF 89	5.12	6.82	13	1.38	20.3	40.1	5.02	73.6	78.3	0.37	5.4	25.4	0.05	0.7	32.4	0	0	35.1	13	283	12.3	67.6	1.32
D-21	CCHF 89	4.63	9.74	11.6	4.23	43.5	36.6	5.05	51.8	79	0.38	3.9	25.1	0.08	0.8	31.7	0	0	34.6	12.9	530	10.7	67.1	1.45
D-7	CCHF 89	5.12	10.14	12.8	3.94	38.8	40.6	5.8	57.2	79.3	0.32	3.2	25	0.08	0.8	31.5	0	0	35.7	13.1	493	10.6	45.1	0.88
D0	CCHF 89	4.78	10	12.1	5.05	50.5	38.4	4.46	44.6	80.3	0.45	4.5	25.3	0.03	0.3	31.5	0.01	0.1	35.6	12.8	485	9.6	51.6	1.08
D3	CCHF 89	4.84	3.42	12.5	1.77	51.8	39.5	1.56	45.6	81.6	0.08	2.3	25.8	0.01	0.3	31.6	0	0	34.8	12.3	114	9.8	25.7	0.53
D5	CCHF 89	4.7	6.15	11.8	0.78	12.7	39	3.67	59.7	83	1.68	27.3	25.1	0.02	0.3	30.3	0	0	35.9	12.4	121	12.1	28.2	0.6
D5 (rerun)	CCHF 89	4.69	6.4	11.9	0.78	12.2	38.6	3.86	60.3	82.3	1.74	27.2	25.4	0.02	0.3	30.8	0	0	35.5	12.5	121	12.6	32.4	0.69
D6	CCHF 89	4.44	8.28	11.1	0.8	9.7	37	5.87	70.9	83.3	1.6	19.3	25	0.01	0.1	30	0	0	37.7	13	212	11.8	46.6	1.05
D-63	CCHF 90	5.46	14.5	12.4	1.56	10.7	38.6	11.96	82.5	70.7	0.85	5.9	22.7	0.13	0.9	32.1	0	0	35.6	14.6	307	11	31.7	0.58
D-49	CCHF 90	5.47	13.11	12.4	1.6	12.2	37.6	10.74	81.9	68.7	0.69	5.3	22.7	0.07	0.5	33	0.01	0.1	34.1	14.5	383	10.4	60.2	1.1
D-42	CCHF 90	5.16	15.11	11.8	4.42	29.2	36.2	9.6	63.5	70.2	0.99	6.6	22.9	0.09	0.6	32.6	0.01	0.1	34.6	14.7	450	10.5	71.2	1.38
D-28	CCHF 90	5.45	15.95	12.6	4.53	28.5	38.1	10.77	67.5	69.9	0.55	3.4	23.1	0.1	0.6	33.1	0	0	34.8	14.5	334	10.6	62.1	1.14
D-21	CCHF 90	5.32	13.21	12.1	3.92	29.6	36.9	8.64	65.4	69.4	0.58	4.4	22.7	0.06	0.5	32.8	0.01	0.1	34.1	14.4	401	10.6	47.9	0.9
D-7	CCHF 90	5.86	12.49	13.1	1.27	10.1	40.3	10.29	82.4	68.8	0.87	7	22.4	0.06	0.5	32.5	0	0	33	14.2	387	10.7	17.6	0.3
D0	CCHF 90	5.37	14.51	12.1	4.43	30.4	36.9	9.47	65.3	68.7	0.56	3.9	22.5	0.04	0.3	32.8	0.01	0.1	32.5	13.9	289	11	52.6	0.98
D3	CCHF 90	5.59	8.49	12.5	2.4	28.3	38.3	5.4	63.6	68.5	0.69	8.1	22.4	0	0	32.6	0	0	31.9	13.6	170	10.7	6.1	0.11
D5	CCHF 90	4.91	7.81	10.9	1.4	17.9	33.6	5.73	73.4	68.4	0.68	8.7	22.2	0	0	32.4	0	0	31.4	13.5	135	11.6	5.4	0.11
D5 (rerun)	CCHF 90	4.92	7.74	10.9	1.4	18	33.3	5.6	72.4	67.7	0.74	9.6	22.2	0	0	32.7	0	0	31	13.5	139	11.4	7.9	0.16
D6	CCHF 90	4.68	11.22	10.5	1.23	10.9	32.5	8.22	73.3	69.4	1.77	15.8	22.4	0	0	32.3	0	0	31.9	13.4	90	12.2	15.4	0.33
D6 (rerun)	CCHF 90	4.62	11.34	10.4	1.3	11.4	32.1	8.22	72.5	69.5	1.81	16	22.5	0	0	32.4	0.01	0.1	31.7	13.4	70	14.3	10.2	0.22
D-63	CCHF 91	5.14	13.34	12.4	1.52	11.4	38.7	10.7	80.2	75.3	1.03	7.7	24.1	0.09	0.7	32	0	0	41.5	15.9	237	12.9	57.1	1.11
D-49	CCHF 91	5.33	10.81	12.9	1.74	16.1	39.9	8.16	75.5	74.9	0.8	7.4	24.2	0.11	1	32.3	0	0	42.3	16.2	222	15.3	98.6	1.85
D-49 (rerun)	CCHF 91	5.38	11.74	13.1	1.73	14.7	39.8	9.07	77.3	74	0.83	7.1	24.3	0.11	0.9	32.9	0	0	41.6	16.1	278	13	103.3	1.92
D-42	CCHF 91	5.12	13	12.3	2.24	17.1	39.1	9.46	72.8	76.4	1.1	8.5	24	0.19	1.5	31.5	0.01	0.1	43.7	16.6	264	15	102.9	2.01
D-42 (rerun)	CCHF 91	5.08	13.13	12.4	2.33	17.7	38.9	9.72	74	76.6	0.89	6.8	24.4	0.18	1.4	31.9	0.01	0.1	43.6	16.6	260	14.8	103.1	2.03
D-28	CCHF 91	5.41	12.29	13.1	2.94	23.9	41.6	8.66	70.5	76.9	0.51	4.1	24.2	0.17	1.4	31.5	0.01	0.1	41.9	15.5	200	16.2	86.6	1.6
D-28 (Rerun)	CCHF 91	5.49	12.31	13.3	3.01	24.5	41.9	8.58	69.7	76.3	0.56	4.5	24.2	0.16	1.3	31.7	0	0	42.1	15.7	202	16	90	1.64
D-21	CCHF 91	5.21	12.35	12.6	2.33	18.8	40	9.06	73.4	76.8	0.76	6.2	24.2	0.2	1.6	31.5	0	0	41.2	15.2	229	15.8	93.8	1.8
D-21 (rerun)	CCHF 91	5.22	12.14	12.6	2.31	19	39.9	8.8	72.5	76.4	0.85	7	24.1	0.18	1.5	31.6	0	0	41.1	15.1	218	16	98.7	1.89
D-7	CCHF 91	5.83	12.96	13.6	1.74	13.5	44.3	10.36	79.9	76	0.73	5.6	23.3	0.13	1	30.7	0	0	38.2	14.5	257	15.1	43.7	0.75
D0	CCHF 91	5.32	10.72	12.9	2.77	25.9	40.1	7.39	68.9	75.4	0.44	4.1	24.2	0.11	1	32.2	0.01	0.1	37.7	14.2	233	12.8	80.9	1.52
D3	CCHF 91	5.45	6.75	13.1	2.03	30	40.7	4.27	63.3	74.7	0.43	6.4	24	0.02	0.3	32.2	0	0	36	14	30	14	5.5	0.1
D3 (rerun)	CCHF 91	5.53	6.68	13.2	1.96	29.4	40.9	4.26	63.8	74	0.43	6.4	23.9	0.02	0.3	32.3	0.01	0.1	35.3	13.9	39	13.9	7.7	0.14
D5	CCHF 91	5.35	4.46	12.7	1.17	26.2	38.8	2.84	63.7	72.5	0.44	9.9	23.7	0.01	0.2	32.7	0	0	35.1	14	126	14.7	17.7	0.33
D5 (rerun)	CCHF 91	5.36	4.36	12.8	1.14	26.1	38.6	2.71	62.2	72	0.51	11.7	23.9	0	0	33.2	0	0	34.9	14	119	14.5	15	0.28
D6	CCHF 91	4.7	4.21	11.2	0.75	17.8	35.1	2.69	63.9	74.7	0.76	18.1	23.8	0.01	0.2	31.9	0	0	36.4	14	114	12.7	17.9	0.38
D6 (rerun)	CCHF 91	4.71	4.2	11.1	0.81	19.3	35.3	2.71	64.5	74.9	0.67	16	23.6	0.01	0.2	31.4	0	0	36.8	14.2	113	13	17	0.36
D-63	CCHF 92	4.51	11.62	10.8	3.03	26.1	33.5	7.91	68.1	74.3	0.55	4.7	23.9	0.12	1	32.2	0.01	0.1	42.1	16.2	273	11.9	31.6	0.7
D-49	CCHF 92	4.61	9.72	11.1	2.08	21.4	34.6	6.8	70	75.1	0.66	6.8	24.1	0.17	1.7	32.1	0.01	0.1	43.9	16.7	243	12.9	65.9	1.43
D-42	CCHF 92	4.13	10.26	9.9	2.16	21	31	7.4	72.1	75.1	0.54	5.3	24	0.15	1.5	31.9	0.01	0.1	44.4	16.9	287	12.6	43.4	1.05
D-28	CCHF 92	4.52	11.39	11	4.52	39.7	34.7	6.15	54	76.8	0.57	5	24.3	0.15	1.3	31.7	0	0	42.7	16	192	15.8	33.4	0.74
D-28 (Rerun)	CCHF 92	4.53	11.71	11	4.55	38.8	34.5	6.36	54.3	76.2	0.65	5.6	24.3	0.15	1.3	31.9	0	0	42.3	15.9	233	12.8	41.2	0.91
D-21	CCHF 92	4.5	9.62	10.8	2.68	27.9	34.4	6.19	64.3	76.4	0.62	6.4	24	0.13	1.4	31.4	0	0	42.4	16	203	15.2	51.3	1.14
D-7	CCHF 92	5.02	12.13	11.8	5.12	42.2	38.2	6.4	52.8	76.1	0.52	4.3	23.5	0.09	0.7	30.9	0	0	40	15.2	311	12.5	25.1	0.5
D0	CCHF 92	4.44	14.94	10.5	7.95	53.3	33.3	6.36	42.6	75	0.44	2.9	23.6	0.14	0.9	31.5	0.05	0.3	39.3	15.1	252	11.3	59.9	1.35
D3	CCHF 92	4.59	11.93	11	8.88	74.5	34.2	2.69	22.5	74.5	0.27	2.3	24	0.05	0.4	32.2	0.04	0.3	38.7	15	157	12.1	12.4	0.27
D5	CCHF 92	4.29	5.54	10.2	2.95	53.2	31.9	2.17	39.2	74.4	0.4	7.2	23.8	0.02	0.4	32	0	0	39.2	15.2	102	14.3	3.4	0.08
D5 (rerun)	CCHF 92	4.3	5.42	10.2	2.85	52.6	31.6	2.12	39.1	73.5	0.41	7.6	23.7	0.04	0.7	32.3	0	0	38.5	15.2	106	14.4	1.7	0.04
D6	CCHF 92	3.91	5.68	9.2	2.63	46.3	29.1	2.35	41.4	74.4	0.69	12.1	23.5	0.01	0.2	31.6	0	0	39.5	15.4	98	14	2.3	0.06
D6 (rerun)	CCHF 92	3.89	5.54	9.2	2.71	48.8	28.9	2.17	39.2	74.3	0.64	11.6	23.7	0.01	0.2	31.8	0.01	0.2	39.4	15.3	100	14.3	2.3	0.06
D-63	CCHF 93	4.57	12.73	11	5.66	44.5	34.2	6.65	52.2	74.8	0.24	1.9	24.1	0.17	1.3	32.2	0.01	0.1	35.7	13.6	330	11.6	10.5	0.23
D-49	CCHF 93	4.37	10.02	10.5	2.99	29.8	32.2	6.38	63.7	73.7	0.44	4.4	24	0.21	2.1	32.6	0	0	34.4	13.5	403	9.3	40.2	0.92
D-42	CCHF 93	4.22	12.09	10.2	5.93	48.9	31.4	5.57	46.1	74.4	0.43	3.6	24.2	0.14	1.2	32.5	0.02	0.2	35.5	14.1	359	11.5	41.8	0.99
D-28	CCHF 93	4.55	14.28	11.1	8.65	60.5	32.7	5.12	35.9	71.9	0.37	2.6	24.4	0.14	1	33.9	0	0	33.6	13.6	402	10.9	23.2	0.51
D-21	CCHF 93	4.36	10.89	10.8	5.71	52.4	31.9	4.65	42.7	73.2	0.39	3.6	24.8	0.14	1.3	33.9	0	0	34.6	13.7	467	9.7	39.7	0.91
D-7	CCHF 93	4.49	8.07	10.5	3.07	38.1	32.9	4.53	56.1	73.3	0.34	4.2	23.4	0.13	1.6	31.9	0	0	34.5	13.6	505	9.8	31	0.69
D0	CCHF 93	4.3	10.52	10.4	5.71	54.2	31.4	4.32	41.1	73	0.3	2.9	24.2	0.18	1.7	33.1	0.01	0.1	33	13.1	445	9	25.4	0.59
D3	CCHF 93	4.03	5.9	9.6	3.37	57.1	29.7	2.36	40	73.7	0.12	2	23.8	0.04	0.7	32.3	0.01	0.2	33	12.8	191	9.2	8.1	0.2
D5	CCHF 93	4.12	5.36	9.9	0.91	17	29.9	3.11	58	72.6	1.29	24.1	24	0.05	0.9	33.1	0	0	32.2	12.8	5	14.1	1.6	0.04
D5 (rerun)	CCHF 93	4.21	5.73	10.1	0.98	17.1	30	3.54	61.8	71.3	1.14	19.9	24	0.06	1	33.7	0.01	0.2	31.3	13	7	13.1	2.9	0.07
D6	CCHF 93	3.57	8.32	8.6	1.27	15.1	25.4	6.17	74.2	71.1	0.82	9.9	24.1	0.03	0.4	33.9	0.03	0.4	31.8	13.3	2	12.6	2.5	0.07
D6 (rerun)	CCHF 93	3.63	8.28	8.6	1.29	15.6	25.9	5.86	70.8	71.3	1.08	13	23.7	0.03	0.4	33.2	0.02	0.2	31.8	13.2	1	13.1	1.5	0.04
D-63	CCHF 94	5.3	7.28	12.4	1.33	18.2	39	5.59	76.8	73.6	0.31	4.3	23.4	0.05	0.7	31.8	0	0	42.7	16.6	373	11.6	28.1	0.53
D-49	CCHF 94	5.22	7.95	12.3	1.78	22.3	38.1	5.69	71.6	73	0.41	5.2	23.6	0.06	0.8	32.3	0.01	0.1	41.7	16.2	361	11.9	31.3	0.6
D-42	CCHF 94	5.1	5.36	12	1.98	36.9	37	2.98	55.6	72.5	0.39	7.3	23.5	0.01	0.2	32.4	0	0	42.4	16.8	361	12.5	39.3	0.77
D-28	CCHF 94	5.31	8	12.4	2.81	35.1	39	4.82	60.3	73.4	0.32	4	23.4	0.05	0.6	31.8	0	0	41.1	16	331	12.9	56.3	1.06
D-21	CCHF 94	5.07	6.59	12	1.54	23.3	37	4.72	71.6	73	0.3	4.6	23.7	0.03	0.5	32.4	0	0	42.2	16.4	386	12.6	81.1	1.6
D-7	CCHF 94	5.42	7.14	12.5	1.63	22.8	39.7	5.26	73.7	73.2	0.22	3.1	23.1	0.03	0.4	31.5	0	0	40.1	15.5	363	12.9	26.6	0.49
D0	CCHF 94	4.97	7.41	11.8	2.54	34.3	36.5	4.58	61.8	73.4	0.25	3.4	23.7	0.04	0.5	32.3	0	0	38.8	15.2	327	11.3	34.8	0.7
D3	CCHF 94	4.54	3.6	10.7	1.95	54.1	32.5	1.54	42.8	71.6	0.06	1.7	23.6	0.05	1.4	32.9	0	0	37.3	15	63	10.4	1.8	0.04
D3 (rerun)	CCHF 94	4.55	3.71	10.8	1.95	52.6	32.4	1.63	43.9	71.2	0.08	2.2	23.7	0.05	1.3	33.3	0	0	37.1	15	51	13	5	0.11
D5	CCHF 94	4.82	4.16	11	0.7	16.9	34.2	3.24	77.9	71	0.21	5	22.8	0.01	0.2	32.2	0	0	38.1	15.4	38	15.3	2.9	0.06
D5 (rerun)	CCHF 94	4.82	4.01	11.2	0.63	15.7	33.8	3.06	76.3	70.1	0.3	7.5	23.2	0.02	0.5	33.1	0	0	37.1	15.4	35	15.5	3.9	0.08
D6	CCHF 94	4.51	5.51	10.5	0.5	9	32.2	4.05	73.5	71.4	0.94	17.1	23.3	0.02	0.4	32.6	0	0	38.9	15.8	33	15.1	2.3	0.05
D6 (rerun)	CCHF 94	4.53	5.81	10.5	0.56	9.7	32.3	4.31	74.2	71.3	0.92	15.8	23.2	0.02	0.3	32.5	0	0	39.1	15.8	30	14.2	1.8	0.04
D-63	CCHF 95	5.11	15.22	12	2.72	17.8	37.3	11.26	74	73	1.05	6.9	23.5	0.18	1.2	32.2	0.01	0.1	34.6	13.9	332	10.2	50.6	0.99
D-49	CCHF 95	5.29	14.43	12.3	1.72	11.9	38.2	11.29	78.2	72.2	1.12	7.8	23.3	0.29	2	32.2	0.01	0.1	34.2	13.8	410	9.8	56.1	1.06
D-42	CCHF 95	4.88	15.19	11.4	2.44	16	35.4	11.74	77.3	72.5	0.98	6.5	23.4	0	0	32.2	0.03	0.2	34.7	14.1	340	11.1	96.6	1.98
D-28	CCHF 95	5.24	19.45	12.2	6.24	32.1	37.9	11.54	59.3	72.3	1.39	7.1	23.3	0.27	1.4	32.2	0.01	0.1	33.8	13.6	398	11.7	63.9	1.22
D-21	CCHF 95	5.19	14.99	12.2	2.74	18.3	37.5	11	73.4	72.3	1.01	6.7	23.5	0.23	1.5	32.5	0.01	0.1	34	13.6	400	10.4	84.1	1.62
D-7	CCHF 95	5.33	16.24	12.2	3.67	22.5	38.3	11.41	70.3	71.9	1	6.2	22.9	0.16	1	31.9	0	0	33.1	13.4	417	10.4	33	0.62
D0	CCHF 95	4.92	17.68	11.3	7.96	45	35.9	8.73	49.4	73	0.75	4.2	23	0.24	1.4	31.5	0	0	33.3	13.4	382	9.1	73.8	1.5
D3	CCHF 95	5.16	7.11	11.9	2.03	28.6	36.8	4.31	60.6	71.3	0.75	10.5	23.1	0.02	0.3	32.3	0	0	31.6	13.1	170	10.6	33	0.64
D5	CCHF 95	4.79	14.93	11	0.46	3	35.6	10.82	72.5	74.3	3.54	23.7	23	0.1	0.7	30.9	0.01	0.1	33.9	13.2	163	11.4	37.8	0.79
D6	CCHF 95	4.34	21.58	9.9	0.42	2	32.6	16.15	74.8	75.1	4.87	22.6	22.8	0.14	0.6	30.4	0	0	35	13.5	239	10.4	51.6	1.19
D-63	CCHF 96	4.98	13.41	13.2	1.91	14.2	39.9	10.51	78.4	80.1	0.82	6.1	26.5	0.16	1.2	33.1	0.01	0.1	41.4	15	320	11.3	38.3	0.77
D-49	CCHF 96	5.07	13.62	13.4	2.91	21.3	40.6	9.9	72.7	80.1	0.73	5.4	26.4	0.07	0.5	33	0.01	0.1	40.8	14.7	320	10.9	36.5	0.72
D-42	CCHF 96	4.8	11.36	12.7	1.88	16.6	39.3	8.73	76.8	81.9	0.65	5.7	26.5	0.09	0.8	32.3	0.01	0.1	41.1	14.5	350	10.6	48	1
D-28	CCHF 96	4.98	12.24	13.1	2.21	18.1	40	9.28	75.8	80.3	0.71	5.8	26.3	0.04	0.3	32.8	0	0	38	13.5	301	11.4	33.9	0.68
D-21	CCHF 96	5.05	10.17	13.3	2.1	20.6	41.2	7.4	72.8	81.6	0.64	6.3	26.3	0.02	0.2	32.3	0.01	0.1	37.7	13.3	374	11	38.9	0.77
D-7	CCHF 96	5.19	11.76	13.6	2.75	23.4	41.9	8.33	70.8	80.7	0.66	5.6	26.2	0.02	0.2	32.5	0	0	37.1	13	332	11	28.5	0.55
D0	CCHF 96	5.15	11.09	13.5	3.93	35.4	41	6.54	59	79.6	0.59	5.3	26.2	0.03	0.3	32.9	0	0	34.6	12.6	357	9.9	19.1	0.37
D3	CCHF 96	5.1	6.52	13.3	2.63	40.2	41	2.96	45.4	80.4	0.91	14	26.1	0.01	0.2	32.4	0.01	0.2	36	12.7	94	11.6	10.7	0.21
D3 (rerun)	CCHF 96	5.05	6.76	13.3	2.73	40.4	40	2.97	43.9	79.2	1.06	15.7	26.3	0	0	33.3	0	0	34.5	12.7	106	12.5	10.6	0.21
D5	CCHF 96	4.82	15.34	12.5	1.04	6.8	38.9	10.71	69.8	80.7	3.46	22.6	25.9	0.13	0.8	32.1	0	0	36.4	12.8	171	11.9	9.2	0.19
D6	CCHF 96	4.59	18.86	11.9	2.01	10.6	38	13.32	70.6	82.8	3.39	18	25.9	0.13	0.7	31.3	0.01	0.1	37.6	13.2	208	10.6	8.3	0.18
D-63	CCHF 97	5.59	9.51	11.9	4.18	44	39.1	4.59	48.3	69.9	0.66	6.9	21.3	0.08	0.8	30.4	0	0	38	15.9	357	10	63.7	1.14
D-49	CCHF 97	5.73	11.59	12.2	7.72	66.7	40	3.4	29.3	69.8	0.43	3.7	21.3	0.04	0.3	30.5	0	0	37.1	15.6	370	9.4	45.8	0.8
D-42	CCHF 97	5.15	8.53	11	3.69	43.3	35.7	4.39	51.5	69.3	0.37	4.3	21.4	0.07	0.8	30.8	0.01	0.1	37.4	15.8	358	10.1	72.6	1.41
D-28	CCHF 97	5.47	11.25	11.4	6.29	55.9	38.6	4.17	37.1	70.6	0.68	6	20.8	0.1	0.9	29.5	0.01	0.1	37.2	15.2	376	10.2	83.1	1.52
D-21	CCHF 97	5.6	10.77	11.8	6.77	62.9	38.8	3.57	33.1	69.3	0.37	3.4	21.1	0.06	0.6	30.4	0	0	37.2	15.7	370	10	93.5	1.67
D-7	CCHF 97	6.03	12.89	12.3	8.15	63.3	42.1	4.05	31.4	69.8	0.62	4.8	20.4	0.07	0.5	29.2	0	0	36.8	15.6	396	10.2	66.9	1.11
D0	CCHF 97	5.37	8.99	11.2	6.2	68.9	37.8	2.36	26.3	70.4	0.36	4	20.9	0.05	0.6	29.6	0.02	0.2	36.6	15.1	344	9.2	92.9	1.73
D3	CCHF 97	5.66	5.03	11.8	2.59	51.5	38.9	1.37	27.2	68.7	1.05	20.9	20.8	0.01	0.2	30.3	0.01	0.2	34.1	14.6	220	9.9	33.4	0.59
D5	CCHF 97	5.55	6.76	11.6	0.6	9	38.1	4.35	64.3	68.6	1.78	26.3	20.9	0.02	0.3	30.4	0.01	0.1	34.5	14.8	65	10.5	24.4	0.44
D5 (rerun)	CCHF 97	5.51	7.01	11.5	0.59	8.4	37.5	4.4	62.8	68.1	1.99	28.4	20.9	0.01	0.1	30.7	0.02	0.3	34.3	14.8	69	10.4	30.3	0.55
D6	CCHF 97	5.16	14.27	10.6	1.27	8.9	36	8.75	61.3	69.8	4.21	29.5	20.5	0.03	0.2	29.4	0.01	0.1	35.2	15	49	10.7	31.5	0.61
D6 (rerun)	CCHF 97	5.19	14.79	10.7	1.39	9.5	36.1	9.65	65.2	69.6	3.7	25	20.6	0.03	0.2	29.6	0.02	0.1	35.2	14.9	50	10	37.4	0.72
D-63	CCHF 98	5.13	11.87	12.7	2.41	20.3	38.6	9.02	76	75.2	0.33	2.8	24.8	0.1	0.8	32.9	0.01	0.1	38.7	14.9	390	8.8	74.4	1.45
D-49	CCHF 98	5.32	13.33	13	3.54	26.5	39.4	9.38	70.4	74.1	0.35	2.6	24.4	0.06	0.5	33	0	0	36	14.2	394	8.9	51.6	0.97
D-42	CCHF 98	5.1	8.46	12.5	1.79	21.2	37.5	6.38	75.4	73.5	0.23	2.7	24.5	0.05	0.6	33.3	0.01	0.1	35.6	14.3	323	10.1	76.5	1.5
D-28	CCHF 98	5.31	11.65	13	2.53	21.7	38.9	8.71	74.8	73.3	0.32	2.7	24.5	0.09	0.8	33.4	0	0	35.5	14.1	360	9.2	62.1	1.17
D-21	CCHF 98	5.18	8.7	12.7	2.71	31.1	37.9	5.68	65.3	73.2	0.27	3.1	24.5	0.04	0.5	33.5	0	0	35.6	14.2	318	10.5	90.1	1.74
D-7	CCHF 98	5.47	13.54	13.2	3.76	27.7	40	9.31	68.8	73.1	0.39	2.9	24.1	0.08	0.6	33	0	0	35.5	14.3	426	9	52.5	0.96
D0	CCHF 98	5.2	9.16	12.6	4.46	48.8	38.2	4.29	46.8	73.5	0.32	3.5	24.2	0.04	0.4	33	0.05	0.5	35	13.9	392	8.1	50.4	0.97
D3	CCHF 98	5.39	8.25	13	2.35	28.4	37.9	5.36	65	70.3	0.5	6.1	24.1	0.03	0.4	34.3	0.01	0.1	32.5	13.6	258	8.6	27	0.5
D5	CCHF 98	5.09	20.34	12.2	3.58	17.7	37	13.06	64.2	72.7	3.61	17.7	24	0.09	0.4	33	0	0	34.1	13.8	355	8.5	53.4	1.05
D6	CCHF 98	4.83	20.54	11.8	3.55	17.4	35.4	15.23	74.1	73.3	1.69	8.2	24.4	0.06	0.3	33.3	0.01	0	34.6	13.9	428	8.2	66.2	1.37
D-63	CCHF 99	5.41	9.03	12.7	2.52	28	39.1	5.79	64.1	72.3	0.59	6.5	23.5	0.12	1.3	32.5	0.01	0.1	45.5	18.4	442	9.8	47.6	0.88
D-49	CCHF 99	5.55	9.6	13.1	2.44	25.4	40	6.43	67	72.1	0.61	6.4	23.6	0.11	1.1	32.8	0.01	0.1	44.3	17.5	449	9.5	61.6	1.11
D-42	CCHF 99	5.23	10.8	12.3	3.29	30.5	37.9	6.82	63.1	72.5	0.59	5.5	23.5	0.09	0.8	32.5	0.01	0.1	44.1	17.6	478	9.6	63.3	1.21
D-28	CCHF 99	5.2	11.33	12.5	4.32	38.1	38.3	6.36	56.1	73.7	0.54	4.8	24	0.1	0.9	32.6	0.01	0.1	42.7	16.4	501	9.9	80.1	1.54
D-21	CCHF 99	5.34	8.77	12.8	2.99	34.1	39	5.21	59.4	73	0.5	5.7	24	0.06	0.7	32.8	0.01	0.1	41.5	16.2	460	9.7	73.7	1.38
D-7	CCHF 99	5.64	10.9	13.1	3.83	35.1	41.2	6.66	61.1	73	0.39	3.6	23.2	0.02	0.2	31.8	0	0	39.8	15.7	496	9.9	49.6	0.88
D0	CCHF 99	5.35	12.64	12.8	8.56	67.7	39.6	3.35	26.5	74	0.53	4.2	23.9	0.16	1.3	32.3	0.04	0.3	40.1	15.5	451	8.7	79.7	1.49
D3	CCHF 99	4.72	5.17	11.1	2.76	53.4	34.8	2.22	42.9	73.7	0.19	3.7	23.5	0	0	31.9	0	0	42.2	16.4	132	9.5	9.9	0.21
D5	CCHF 99	4.41	6.79	10.5	1.21	17.8	32	4.75	70	72.6	0.82	12.1	23.8	0	0	32.8	0.01	0.1	40.9	16.3	47	13.5	4.4	0.1
D5 (rerun)	CCHF 99	4.47	6.87	10.6	1.22	17.8	32.1	5.01	72.9	71.8	0.62	9	23.7	0.02	0.3	33	0	0	40.4	16.3	53	13.7	3.1	0.07
D6	CCHF 99	4.09	8.1	9.6	0.77	9.5	29.5	6.21	76.7	72.1	1.1	13.6	23.5	0.01	0.1	32.5	0.01	0.1	41.7	16.7	42	12.4	2	0.05
D6 (rerun)	CCHF 99	4.12	8.1	9.6	0.75	9.3	29.7	6.3	77.8	72.1	1.04	12.8	23.3	0	0	32.3	0.01	0.1	41.4	16.6	52	13.4	2.9	0.07
D-63	CCHF 100	5.87	12.38	14	4.3	34.7	45.8	7.31	59	78	0.63	5.1	23.9	0.13	1.1	30.6	0.01	0.1	42.3	15.6	409	10.7	96.9	1.65
D-49	CCHF 100	5.88	10.97	14.2	3.46	31.5	45.5	6.86	62.5	77.4	0.5	4.6	24.1	0.15	1.4	31.2	0	0	40.4	14.9	407	10.1	76.4	1.3
D-42	CCHF 100	5.66	9.07	13.6	2.13	23.5	43.6	6.46	71.2	77	0.32	3.5	24	0.15	1.7	31.2	0.01	0.1	39.5	14.8	405	10.6	94.5	1.67
D-28	CCHF 100	6	10.92	14.5	3.84	35.2	46.6	6.62	60.6	77.7	0.36	3.3	24.2	0.1	0.9	31.1	0	0	38.8	14.4	435	11.3	80.4	1.34
D-21	CCHF 100	5.79	8.31	13.9	2.47	29.7	44.3	5.34	64.3	76.5	0.33	4	24	0.16	1.9	31.4	0.01	0.1	37.8	14.4	387	10.9	83.4	1.44
D-7	CCHF 100	6.07	10.22	14.2	3.99	39	46.1	5.61	54.9	75.9	0.45	4.4	23.4	0.17	1.7	30.8	0	0	38	14.4	441	11	61.3	1.01
D0	CCHF 100	5.66	11.3	13.5	7.93	70.1	43.6	3.08	27.3	77	0.23	2	23.9	0.04	0.4	31	0.02	0.2	37.7	14.2	388	9.8	68.5	1.21
D3	CCHF 100	5.74	6.98	13.6	3.92	56.2	43.3	2.44	35	75.4	0.61	8.7	23.7	0	0	31.4	0.01	0.1	36.8	14	214	10.7	21.2	0.37
D5	CCHF 100	5.53	9.79	13.2	0.84	8.6	42.3	7.43	75.9	76.5	1.45	14.8	23.9	0.06	0.6	31.2	0.01	0.1	37.7	14.2	231	11.4	8.3	0.15
D6	CCHF 100	5.25	13.15	12.4	2.36	17.9	40.9	8.68	66	77.9	1.98	15.1	23.6	0.13	1	30.3	0	0	38.9	14.2	292	10.6	14.2	0.27
D-63	CCHF 101	5.43	5.14	12.9	0.86	16.7	38.9	3.68	71.6	71.6	0.53	10.3	23.8	0.07	1.4	33.2	0	0	35	14.1	429	8.6	36.9	0.68
D-49	CCHF 101	5.62	6.73	13.4	0.87	12.9	39.7	5.31	78.9	70.6	0.51	7.6	23.8	0.04	0.6	33.8	0	0	33.6	13.9	452	8.3	30.9	0.55
D-42	CCHF 101	5.13	5.25	12.3	0.53	10.1	36.2	4.22	80.4	70.6	0.42	8	24	0.08	1.5	34	0	0	33.4	14	451	8.7	38.5	0.75
D-28	CCHF 101	5.51	7.33	13.1	1.31	17.8	38.6	5.48	74.8	70.1	0.46	6.3	23.8	0.08	1.1	33.9	0	0	33.6	14.1	445	8.6	30.9	0.56
D-21	CCHF 101	5.35	5.41	12.8	0.99	18.2	37.3	3.9	72.1	69.7	0.49	9.1	23.9	0.03	0.6	34.3	0	0	33.7	14.2	472	8.6	66.9	1.25
D-7	CCHF 101	5.57	7.09	12.9	1.36	19.2	38.8	5.12	72.2	69.7	0.55	7.8	23.2	0.06	0.8	33.2	0	0	33.3	13.9	483	9.1	27.9	0.5
D0	CCHF 101	5.26	4.8	12.4	1.81	37.8	37	2.56	53.3	70.3	0.39	8.1	23.6	0.04	0.8	33.5	0	0	32.4	13.6	468	8.1	42.1	0.8
D3	CCHF 101	5.15	5.31	12	3.71	69.9	35.1	1.42	26.7	68.2	0.18	3.4	23.3	0	0	34.2	0	0	31.7	13.7	88	8.9	3.6	0.07
D5	CCHF 101	4.95	5.64	11.5	1.4	24.8	33.1	3.35	59.4	66.9	0.88	15.6	23.2	0	0	34.7	0.01	0.2	32.9	14.5	4	11.5	3	0.06
D5 (rerun)	CCHF 101	4.97	5.71	11.6	1.42	24.8	32.7	3.59	62.9	65.8	0.69	12.1	23.3	0	0	35.5	0.01	0.2	32.4	14.4	4	11.2	4	0.08
D6	CCHF 101	4.42	14.16	10.2	3.37	23.8	29.7	7.24	51.1	67.2	3.54	25	23.1	0	0	34.3	0.01	0.1	34.1	14.9	18	13.4	4	0.09
D6 (rerun)	CCHF 101	4.45	13.81	10.2	3.43	24.8	29.8	7.26	52.6	67	3.11	22.5	22.9	0	0	34.2	0.01	0.1	33.7	14.9	19	12.7	4.9	0.11
D-63	CCHF 102	5.07	7.73	12.4	1.6	20.7	37.4	5.43	70.2	73.8	0.6	7.8	24.5	0.09	1.2	33.2	0.01	0.1	34.9	13.9	376	10.1	85.7	1.69
D-49	CCHF 102	5.29	11.9	12.9	4.43	37.2	38.2	6.76	56.8	72.2	0.64	5.4	24.4	0.07	0.6	33.8	0	0	34.1	13.6	409	10.2	58.2	1.1
D-42	CCHF 102	4.69	7.71	11.6	2.71	35.2	34.3	4.46	57.8	73.1	0.49	6.4	24.7	0.05	0.6	33.8	0	0	34.6	13.8	423	10.1	101.8	2.17
D-28	CCHF 102	5.13	10.06	12.6	4.06	40.3	37.4	5.33	53	72.9	0.61	6.1	24.6	0.06	0.6	33.7	0	0	34.9	14	415	10.3	58.5	1.14
D-21	CCHF 102	4.92	7.3	11.9	1.99	27.3	35.1	4.76	65.2	71.3	0.49	6.7	24.2	0.06	0.8	33.9	0	0	33.5	14	443	10.2	77.2	1.57
D-7	CCHF 102	5.65	9.13	13.4	3.67	40.2	41.2	4.83	52.9	72.9	0.6	6.6	23.7	0.03	0.3	32.5	0	0	34.3	13.7	462	10.5	59.9	1.06
D0	CCHF 102	5.01	10.53	12.1	7.06	67.1	36.6	3.11	29.5	73.1	0.33	3.1	24.2	0.02	0.2	33.1	0.01	0.1	33.1	13.2	361	8.7	85.7	1.71
D3	CCHF 102	5.14	5.74	12.3	2.21	38.6	36.5	2.62	45.6	71	0.88	15.3	23.9	0.02	0.3	33.7	0.01	0.2	30.8	12.9	204	9.3	35.5	0.69
D5	CCHF 102	4.7	8.67	11.2	2.09	24	33.6	5.2	60	71.5	1.34	15.5	23.8	0.04	0.5	33.3	0	0	31.5	13	310	10.4	34.8	0.74
D6	CCHF 102	4.51	9.24	10.6	2.26	24.6	32.9	5.62	60.8	72.9	1.27	13.7	23.5	0.06	0.6	32.2	0.03	0.3	32.9	13	426	9.8	60	1.33
D-63	CCHF 103	4.94	7.52	11.8	3.03	40.3	35.9	3.95	52.5	72.7	0.47	6.3	23.9	0.04	0.5	32.9	0.03	0.4	35.9	14.5	442	9.5	48.9	0.99
D-49	CCHF 103	5.24	6.35	12.6	1.57	24.6	37.9	4.43	69.8	72.3	0.29	4.6	24	0.05	0.8	33.2	0.01	0.2	35.1	14	486	9.2	41.9	0.8
D-42	CCHF 103	4.97	8.55	11.9	4.13	48.2	36	4.07	47.6	72.4	0.28	3.3	23.9	0.03	0.4	33.1	0.04	0.5	34.6	14	530	9.6	58.6	1.18
D-28	CCHF 103	5.2	7.24	12.4	2.54	35.1	37.4	4.29	59.3	71.9	0.35	4.8	23.8	0.05	0.7	33.2	0.01	0.1	33.7	13.6	482	9.9	51	0.98
D-21	CCHF 103	5.25	9.13	12.6	5.08	55.7	37.9	3.44	37.7	72.2	0.55	6	24	0.05	0.5	33.2	0.01	0.1	34.4	13.9	481	9.7	43.1	0.82
D-7	CCHF 103	5.71	10.46	13.4	5.27	50.3	40.6	4.62	44.2	71.1	0.5	4.8	23.5	0.06	0.6	33	0.01	0.1	33.3	13.6	503	9.9	24	0.42
D0	CCHF 103	5.09	9.23	11.9	6.52	70.7	36.6	2.28	24.7	71.9	0.29	3.1	23.4	0.02	0.2	32.5	0.12	1.3	32.8	13.5	441	8.9	39.2	0.77
D3	CCHF 103	5.54	6.02	13	4.05	67.3	39.2	1.52	25.2	70.8	0.44	7.3	23.5	0	0	33.2	0.01	0.2	32.5	13.5	208	9.7	8.9	0.16
D5	CCHF 103	5.3	7.84	12.2	2.26	28.9	37.7	4.17	53.2	71.1	1.39	17.7	23	0.01	0.1	32.4	0.01	0.1	32.9	13.5	215	10.5	5.8	0.11
D6	CCHF 103	4.81	10.2	11.2	2.93	28.8	35	5.91	57.9	72.8	1.32	12.9	23.3	0.02	0.2	32	0.02	0.2	34.6	13.8	260	9.7	5.8	0.12
D-63	CCHF 104	5.36	13.92	11.7	4.81	34.6	37.1	8.15	58.5	69.2	0.85	6.1	21.8	0.11	0.8	31.5	0	0	38.7	16.3	472	10	61.1	1.14
D-49	CCHF 104	5.67	13.19	12.3	2.99	22.6	38.6	9.32	70.7	68.1	0.78	5.9	21.7	0.08	0.6	31.9	0.02	0.2	37.3	16	567	9.7	26.1	0.46
D-42	CCHF 104	5.28	16.23	11.6	6.73	41.4	35.8	8.63	53.2	67.8	0.8	4.9	22	0.06	0.4	32.4	0.01	0.1	37.2	16.1	582	10.2	62.3	1.18
D-28	CCHF 104	5.19	12.77	11.2	3.63	28.4	35.7	8.27	64.8	68.8	0.75	5.9	21.6	0.12	0.9	31.4	0	0	36.1	15.5	506	10.1	60.7	1.17
D-21	CCHF 104	5.21	14.29	11.4	5.86	41	35.2	7.59	53.1	67.6	0.78	5.5	21.9	0.06	0.4	32.4	0	0	37.2	16.1	586	9.8	64.1	1.23
D-7	CCHF 104	5.65	12.33	12	4.51	36.6	37.9	7.05	57.2	67.1	0.73	5.9	21.2	0.04	0.3	31.7	0	0	36.7	15.9	542	10	32.2	0.57
D0	CCHF 104	5.21	9.71	11.3	4.87	50.2	35.6	4.37	45	68.3	0.43	4.4	21.7	0.03	0.3	31.7	0.01	0.1	36.7	15.7	525	9.2	77.1	1.48
D3	CCHF 104	5.45	7	11.7	2.11	30.2	36.7	3.61	51.6	67.3	1.27	18.1	21.5	0.01	0.1	31.9	0	0	36.7	15.8	318	9.3	33.2	0.61
D5	CCHF 104	5.02	14.37	10.5	2.33	16.2	33.4	9.44	65.7	66.5	2.54	17.7	20.9	0.05	0.3	31.4	0.01	0.1	36	15.8	340	11	41.2	0.82
D6	CCHF 104	4.8	21.8	10.1	3.7	16.9	32.4	16.19	74.3	67.5	1.8	8.3	21	0.1	0.5	31.2	0.01	0	37.6	16.2	501	9.7	52.3	1.09

## Sheet: VetScan
Study Day	Animal ID	BUN (mg/dL)	Creatinine (mg/dL)	ALT (U/L)	ALP (U/L)	AST (U/L)	T Bilirubin (mg/dL)	Glucose (mg/dL)	Calcium (mg/dL)	T Protein (g/dL)	Albumin (g/dL)	Glob (g/dL)	Na+ (mmol/L)	K+ (mmol/L)	CL- (mmol/L)	tC02 (mmol/L)	Hem	Lip	Ict
D-43	CCHF 81	13	0.5	20	328	49	0.2	60	10.4	5.4	4.2	1.2	146	4.8	110	27	2	0	0
D-29	CCHF 81	14	0.4	56	378	56	0.3	63	10.1	5.4	4.2	1.3	148	5.5	114	30	0	0	0
D-21	CCHF 81	19	0.6	21	687	37	0.3	56	10.2	5	3.8	1.2	147	4.6	111	28	0	0	0
D-7	CCHF 81	20	0.4	24	516	53	0.3	56	10.6	5.4	4.1	1.3	144	5	106	32	0	0	0
D0	CCHF 81	10	0.6	20	486	35	0.3	58	9.5	5	3.5	1.5	145	5.1	111	25	0	0	0
D3	CCHF 81	14	1.1	56	424	308	0.5	80	8.8	4.7	3.1	1.6	135	3.8	110	29	0	0	0
D5	CCHF 81	8	0.5	87	314	356	0.3	77	8.7	4.2	2.7	1.5	139	4.1	108	33	0	0	0
D6	CCHF 81	9	0.8	99	263	425	0.3	82	8.1	4	2.5	1.5	139	3.9	111	29	0	0	0
D-43	CCHF 82	11	0.6	26	494	41	0.4	69	10.7	6.6	4.6	2	145	4.1	115	27	0	0	0
D-29	CCHF 82	12	0.6	24	476	46	0.4	60	10.7	6.5	4.7	1.8	147	4.4	114	30	1	0	0
D-21	CCHF 82	18	0.9	23	424	48	0.4	54	10.7	6.3	4.5	1.9	146	4.4	108	27	1	0	0
D-7	CCHF 82	18	0.7	28	456	62	0.4	67	10.8	6.4	4.5	1.9	143	4.3	111	28	0	0	0
D0	CCHF 82	19	0.7	23	449	58	0.4	54	10.4	6.5	4.5	1.9	147	4	110	25	1	0	0
D3	CCHF 82	18	0.9	30	381	101	0.5	67	9.8	6.1	4.2	2	140	4.5	112	31	0	0	0
D5	CCHF 82	9	0.6	59	344	143	0.4	64	9.2	5.8	3.9	1.9	143	4	113	29	0	0	0
D6	CCHF 82	14	0.8	93	302	215	0.4	72	9.2	5.6	3.7	1.9	142	3.8	110	29	0	0	0
D-43	CCHF 83	12	0.7	61	484	53	0.3	66	10.7	6.1	4.7	1.4	145	4.6	109	26	0	0	0
D-29	CCHF 83	10	0.6	31	454	36	0.4	52	10.5	6.2	4.9	1.3	148	4.2	111	32	1	0	0
D-21	CCHF 83	13	0.6	38	494	39	0.4	42	10.3	5.8	4.5	1.3	144	4	107	29	0	0	0
D-7	CCHF 83	14	0.8	65	490	83	0.4	57	10.3	6.1	4.6	1.4	144	4	111	30	0	0	0
D0	CCHF 83	10	0.8	36	499	43	0.3	54	10	5.9	4.4	1.4	147	4.9	109	28	0	0	0
D3	CCHF 83	15	0.6	64	427	145	0.4	67	9.5	5.8	4	1.8	139	5	110	30	0	0	0
D5	CCHF 83	16	0.7	229	357	304	0.3	66	8.6	5.2	3.6	1.6	141	5	113	30	0	0	0
D6	CCHF 83	11	0.7	256	318	335	0.4	63	8.9	5.1	3.5	1.6	141	4.3	106	32	0	0	0
D-43	CCHF 84	12	0.6	38	624	47	0.3	133	11.1	6.9	5	1.9	145	3.9	108	15	0	0	0
D-29	CCHF 84	17	0.6	55	553	45	0.3	71	11.1	7	5.1	1.9	145	4.5	110	29	0	0	0
D-21	CCHF 84	22	0.5	69	590	164	0.3	87	11.1	7	5.1	1.9	144	4.2	106	21	0	0	0
D-7	CCHF 84	17	0.4	61	607	76	0.3	85	10.9	6.8	4.9	1.9	141	4	105	24	0	0	0
D0	CCHF 84	12	0.7	33	639	39	0.3	83	11	6.8	5	1.8	144	4.8	106	22	2	0	0
D3	CCHF 84	21	0.7	70	521	44	0.3	87	10.7	6.8	4.9	1.9	142	4.7	110	28	0	0	0
D5	CCHF 84	13	0.8	55	542	45	0.3	71	10.6	6.8	4.9	1.9	144	4.8	109	29	0	0	0
D6	CCHF 84	15	0.5	54	524	48	0.3	76	10.7	7.1	4.9	2.2	145	4.8	106	28	0	0	0
D-43	CCHF 85	13	0.7	42	597	51	0.3	100	10.6	5.8	4.5	1.2	148	4	110	12	0	0	0
D-29	CCHF 85	16	0.6	47	603	62	0.3	76	10.6	5.9	4.8	1	148	4.1	114	26	2	0	0
D-21	CCHF 85	21	0.6	56	637	58	0.4	80	10.8	6	4.8	1.2	149	3.7	111	16	1	0	0
D-7	CCHF 85	19	0.6	52	617	47	0.4	90	10.7	5.7	4.6	1.1	145	4.1	113	21	0	0	0
D0	CCHF 85	16	0.8	57	674	49	0.3	84	10.4	5.9	4.7	1.2	147	4.1	112	23	1	0	0
D3	CCHF 85	16	0.6	48	532	77	0.4	84	10.5	6.2	4.8	1.4	143	5.2	111	23	2	0	0
D5	CCHF 85	11	0.7	49	540	47	0.4	75	10.7	6	4.6	1.4	145	4.1	111	25	0	0	0
D6	CCHF 85	16	0.4	54	558	53	0.4	82	10.7	6.4	4.8	1.6	146	4.2	110	20	0	0	0
D-43	CCHF 86	10	0.5	55	433	24	0.3	91	11	6.4	4.6	1.8	148	3.9	112	29	0	0	0
D-29	CCHF 86	14	0.6	66	414	29	0.3	68	10.2	6.2	4.6	1.6	146	3.9	115	27	0	0	0
D-21	CCHF 86	15	0.7	135	423	24	0.3	64	10.4	6.2	4.4	1.8	148	4	117	26	0	0	0
D-7	CCHF 86	16	0.6	51	458	24	0.3	84	10.4	6.2	4.4	1.9	146	3.7	112	28	0	0	0
D0	CCHF 86	10	0.5	61	495	22	0.3	74	10.3	6.3	4.5	1.8	145	4	111	27	0	0	0
D3	CCHF 86	14	0.9	42	271	31	0.4	72	10.3	6.7	4.6	2.1	144	5.4	109	30	0	0	0
D5	CCHF 86	9	0.6	83	335	28	0.3	79	10.1	6.6	4.5	2.2	144	4.4	116	28	0	0	0
D6	CCHF 86	17	0.6	97	343	46	0.3	68	10.1	6.6	4.5	2.1	146	3.9	110	29	0	0	0
D-43	CCHF 87	10	1	45	239	38	0.3	78	10.2	6.4	4.3	2.2	142	4.3	109	28	0	0	0
D-29	CCHF 87	10	0.8	57	241	56	0.3	71	10.3	6.5	4.4	2.1	147	4.2	118	30	0	0	0
D-21	CCHF 87	15	1	32	243	39	0.4	65	10.2	6.4	4.5	2	145	3.9	112	30	0	0	0
D-7	CCHF 87	16	0.9	45	238	55	0.4	70	10	6.3	4.3	2	143	3.8	114	29	0	0	0
D0	CCHF 87	11	0.9	31	263	35	0.3	71	10.3	6.5	4.2	2.3	145	4.2	113	25	0	0	0
D3	CCHF 87	17	1	49	299	106	0.4	76	9.6	6.1	3.9	2.1	140	4.1	110	27	1	0	0
D5	CCHF 87	11	0.7	58	362	113	0.3	88	9.2	6.3	3.7	2.6	143	4.5	108	30	0	0	0
D6	CCHF 87	11	0.8	47	232	105	0.3	73	8.4	5	3.2	1.8	143	3.9	106	31	0	0	0
D-43	CCHF 88	12	0.7	47	538	40	0.4	73	11.1	6.5	4.9	1.6	149	4.1	113	24	0	0	0
D-29	CCHF 88	10	0.7	52	517	50	0.5	67	11.2	6.7	5.2	1.6	150	3.5	114	28	0	0	0
D-21	CCHF 88	12	0.6	44	477	38	0.5	64	10.7	6.2	4.9	1.3	149	3.9	112	25	0	0	0
D-7	CCHF 88	12	0.6	44	576	45	0.5	66	10.8	6.5	4.8	1.7	146	3.6	111	27	0	0	0
D0	CCHF 88	9	0.6	45	565	43	0.4	75	11	6.2	4.7	1.5	147	4.2	111	28	0	0	0
D3	CCHF 88	13	0.6	42	556	56	0.5	67	10.2	6.5	4.6	1.9	146	3.5	111	24	0	0	0
D5	CCHF 88	10	0.7	47	537	46	0.4	72	10.5	6.6	4.8	1.9	145	3.8	112	25	0	0	0
D6	CCHF 88	11	0.4	38	519	44	0.3	86	10.6	6.5	4.6	1.9	147	4.1	114	28	0	0	0
D-43	CCHF 89	8	0.5	58	463	30	0.3	99	11	6.6	4.8	1.7	148	4.3	114	22	0	0	0
D-29	CCHF 89	6	0.5	56	464	43	0.3	72	10.7	6.4	4.8	1.6	150	4.3	114	29	0	0	0
D-21	CCHF 89	11	0.5	60	455	40	0.3	68	11.1	6.4	4.9	1.5	150	4.1	116	26	0	0	0
D-7	CCHF 89	12	0.5	60	476	45	0.3	78	11.1	6.6	4.8	1.7	147	4	115	25	0	0	0
D0	CCHF 89	7	0.5	43	466	32	0.3	83	10.6	6.4	4.6	1.8	146	4.2	113	25	0	0	0
D3	CCHF 89	9	0.7	45	381	104	0.4	82	10.1	6.3	4.2	2.1	144	3.9	107	30	0	0	0
D5	CCHF 89	7	0.4	56	372	83	0.3	89	10.1	6.2	3.8	2.3	145	3.8	114	30	0	0	0
D6	CCHF 89	8	0.7	51	368	68	0.3	85	10.3	6.5	4.1	2.4	146	4.7	114	30	0	0	0
D-63	CCHF 90	21	0.5	38	718	47	0.3	61	10.6	6.2	4.6	1.7	145	3.7	110	20	1	0	0
D-49	CCHF 90	15	0.7	42	675	41	0.4	60	10.1	6.6	4.8	1.8	142	4.3	113	21	0	0	0
D-42	CCHF 90	23	0.8	40	690	47	0.4	53	10.8	6.6	4.8	1.8	146	3.8	111	17	0	0	0
D-28	CCHF 90	21	0.5	44	692	47	0.4	77	10.5	6.3	4.5	1.8	147	3.9	112	18	0	1	0
D-21	CCHF 90	16	0.8	42	711	43	0.4	65	10.2	6.3	4.6	1.7	146	4.1	111	22	0	0	0
D-7	CCHF 90	12	0.8	47	769	44	0.4	55	10.1	6.6	4.8	1.8	144	3.9	111	24	0	0	0
D0	CCHF 90	15	0.8	46	728	78	0.4	40	10	6.5	4.7	1.9	147	4	110	23	0	0	0
D3	CCHF 90	14	0.7	55	652	85	0.4	82	9.4	6.5	4.4	2.1	144	3.2	112	18	0	0	0
D5	CCHF 90	10	0.8	79	538	166	0.3	70	9.1	5.9	3.8	2	145	3.2	110	20	0	0	0
D6	CCHF 90	10	0.7	105	472	212	0.3	76	8.7	6.1	3.7	2.3	143	2.8	111	22	0	0	0
D-63	CCHF 91	14	0.6	48	373	41	0.4	61	10.8	6	4.5	1.5	142	4.5	108	22	1	0	0
D-49	CCHF 91	12	0.7	27	371	35	0.4	66	10.3	6.1	4.6	1.6	139	4.2	111	24	0	0	0
D-42	CCHF 91	14	0.9	31	369	38	0.4	69	10.5	6.5	4.7	1.8	144	4.1	112	19	0	0	0
D-28	CCHF 91	16	0.8	43	425	42	0.4	66	10.7	6.3	4.6	1.6	146	4.5	113	21	1	0	0
D-21	CCHF 91	13	0.6	29	435	28	0.4	70	10.2	6.1	4.5	1.6	141	4.1	114	23	0	0	0
D-7	CCHF 91	9	0.7	57	497	54	0.4	83	10.8	6.5	4.8	1.7	141	4.4	110	21	2	0	0
D0	CCHF 91	9	0.6	25	419	32	0.2	49	10.4	6.2	4.4	1.8	145	4.1	113	26	0	0	0
D3	CCHF 91	14	0.8	43	424	91	0.3	79	9.5	6.1	4.2	1.9	142	3.9	110	24	2	0	0
D5	CCHF 91	11	0.7	112	432	118	0.4	78	9.6	5.9	4.1	1.8	145	3.7	113	23	0	0	0
D6	CCHF 91	8	0.6	107	410	123	0.4	75	9.5	5.9	3.8	2.1	144	3.7	107	26	0	0	0
D-63	CCHF 92	20	0.7	40	122	43	0.3	67	9.8	6.1	4.3	1.7	145	3.9	108	24	0	0	0
D-49	CCHF 92	12	0.7	43	125	43	0.3	68	10	6.2	4.4	1.8	143	4.2	114	25	0	0	0
D-42	CCHF 92	19	0.8	37	108	40	0.3	59	9.7	5.8	4.2	1.6	146	3.9	111	25	0	0	0
D-28	CCHF 92	18	0.6	116	153	69	0.3	69	10.5	6.3	4.5	1.8	146	4.1	112	24	0	0	0
D-21	CCHF 92	11	0.7	46	145	38	0.3	76	10.3	6.2	4.5	1.7	147	4.3	115	25	0	0	0
D-7	CCHF 92	11	1	61	145	46	0.3	73	10.3	6.5	4.7	1.8	142	4.2	114	26	0	0	0
D0	CCHF 92	12	1	42	119	55	0.2	50	10.3	6.1	4.5	1.7	149	4.9	117	31	0	0	0
D3	CCHF 92	9	1.1	203	138	168	0.3	74	9.3	5.9	4.1	1.8	145	4.5	113	27	0	0	0
D5	CCHF 92	11	0.8	206	144	217	0.3	80	9.4	5.41	3.9	1.6	146	4	110	27	0	0	0
D6	CCHF 92	9	0.8	198	132	248	0.3	78	9.1	5.3	3.6	1.7	146	3.8	111	31	0	0	0
D-63	CCHF 93	14	0.5	65	276	39	0.3	88	10.7	7.2	4.7	2.5	144	3.9	110	18	2	0	0
D-49	CCHF 93	15	0.7	34	256	36	0.4	64	10.5	7.3	4.7	2.6	142	3.8	108	24	0	0	0
D-42	CCHF 93	17	0.9	33	273	30	0.4	97	10.8	7.3	4.8	2.5	143	3.4	107	18	0	1	0
D-28	CCHF 93	14	0.5	30	279	33	0.4	70	10.6	7.1	4.8	2.3	144	3.7	110	25	0	0	0
D-21	CCHF 93	14	0.4	32	258	32	0.4	66	10.3	7.1	4.7	2.5	145	3.9	111	24	0	0	0
D-7	CCHF 93	7	0.8	30	281	34	0.4	68	10.5	7.2	4.8	2.3	141	4.1	110	26	0	0	0
D0	CCHF 93	11	0.7	30	257	46	0.4	57	10.4	6.8	4.6	2.2	143	4.4	114	28	0	0	0
D3	CCHF 93	13	0.7	49	321	186	0.5	86	9.9	6.9	4.2	2.7	142	3.5	108	24	0	0	0
D5	CCHF 93	13	0.8	153	281	257	0.5	95	9.3	5.7	3.6	2.1	138	3.5	105	24	0	0	0
D6	CCHF 93	14	0.6	504	208	717	0.5	72	9.1	5	2.9	2.1	138	4.1	101	26	0	0	0
D-63	CCHF 94	14	0.5	32	410	32	0.3	78	10.5	6.2	4.7	1.5	147	4.3	111	25	0	0	0
D-49	CCHF 94	13	0.6	38	428	37	0.4	80	10.6	6.3	4.8	1.5	145	4.1	111	26	0	0	0
D-42	CCHF 94	14	0.5	38	382	35	0.4	75	10.2	6.2	4.7	1.5	145	4	111	26	0	0	0
D-28	CCHF 94	12	0.6	36	431	41	0.3	83	10.3	6.1	4.6	1.5	148	4.3	111	25	1	0	0
D-21	CCHF 94	14	0.6	33	409	37	0.3	73	10.2	6.2	4.6	1.6	145	4	111	26	0	0	0
D-7	CCHF 94	8	0.6	54	484	53	0.3	71	10.1	6.1	4.7	1.4	147	4.3	115	26	0	0	0
D0	CCHF 94	11	0.8	36	391	52	0.3	48	10	5.9	4.6	1.2	143	4.5	111	32	0	0	0
D3	CCHF 94	11	0.6	75	360	210	0.4	75	8.6	5.6	3.9	1.7	137	3.7	104	25	0	0	0
D5	CCHF 94	12	1	342	345	534	0.4	83	8.6	5.3	3.5	1.9	138	3.9	109	24	0	0	0
D6	CCHF 94	10	0.5	271	337	309	0.3	78	9	5.3	3.4	2	139	4	109	25	0	0	0
D-63	CCHF 95	12	0.9	41	646	38	0.3	76	10.3	6.4	4.7	1.7	146	3.9	108	22	0	0	0
D-49	CCHF 95	13	0.6	50	590	52	0.2	86	10.2	6.5	4.8	1.6	144	4.1	110	22	2	0	0
D-42	CCHF 95	22	0.7	44	543	42	0.2	90	10.2	6.5	4.7	1.5	144	4.1	105	23	1	0	0
D-28	CCHF 95	14	0.6	71	596	51	0.3	73	10	6.3	4.7	1.5	146	4	109	23	0	0	0
D-21	CCHF 95	19	0.7	48	574	44	0.2	87	10.2	6.3	4.7	1.6	145	4	112	23	0	0	0
D-7	CCHF 95	6	0.8	59	596	64	0.3	78	10.1	6.2	4.7	1.4	144	3.9	111	25	0	0	0
D0	CCHF 95	11	0.9	44	500	43	0.3	55	10	6	4.6	1.4	144	4.6	113	29	0	0	0
D3	CCHF 95	11	0.7	59	590	137	0.5	79	9.5	6.2	4.1	2.1	141	3.9	108	27	0	0	0
D5	CCHF 95	11	0.8	45	720	138	0.4	68	9.5	5.5	3.4	2.1	141	4.2	106	29	0	0	0
D6	CCHF 95	4	0.5	42	708	103	0.4	65	9.5	5.6	3.6	2	145	4.3	113	27	0	0	0
D-63	CCHF 96	19	0.5	40	821	57	0.3	63	10.6	6.1	4.6	1.5	143	4.6	110	25	2	0	0
D-49	CCHF 96	23	0.8	39	816	49	0.4	64	11	6.2	4.7	1.5	142	4.6	112	28	0	0	0
D-42	CCHF 96	24	0.6	49	849	57	0.4	64	10.6	6.2	4.7	1.5	143	4.6	116	25	0	0	0
D-28	CCHF 96	20	0.3	46	861	58	0.4	57	10.6	6.1	4.8	1.3	142	4.2	111	28	1	0	0
D-21	CCHF 96	20	0.6	59	746	63	0.4	62	11.2	6.5	4.8	1.6	146	4.8	113	25	0	0	0
D-7	CCHF 96	18	0.8	50	843	57	0.4	61	11	6.4	4.9	1.5	143	4.7	113	27	0	0	0
D0	CCHF 96	12	0.8	50	855	57	0.2	59	11	6.5	4.9	1.6	145	4.9	116	28	0	0	0
D3	CCHF 96	9	0.8	116	1179	181	0.4	77	9.4	6.2	4.1	2.1	143	3.8	110	27	0	0	0
D5	CCHF 96	14	0.7	94	1124	116	0.3	55	9.6	5.5	3.6	1.9	146	4.4	115	26	0	0	0
D6	CCHF 96	4	0.5	83	1068	91	0.3	66	10.2	5.4	3.5	1.8	146	4.6	109	29	0	0	0
D-63	CCHF 97	15	0.7	24	259	34	0.3	72	10.4	6	4.5	1.5	146	4.2	111	24	0	0	0
D-49	CCHF 97	14	0.7	27	249	34	0.4	76	10.4	6.3	4.7	1.5	146	4.3	108	26	0	0	0
D-42	CCHF 97	20	0.6	35	233	35	0.4	58	10.3	5.9	4.4	1.5	148	4.3	114	24	0	0	0
D-28	CCHF 97	17	0.5	25	284	35	0.4	75	10.3	6.1	4.5	1.6	146	4.1	113	26	0	0	0
D-21	CCHF 97	18	0.4	34	252	34	0.4	64	10.4	6.6	4.7	1.8	147	4.5	113	22	0	0	0
D-7	CCHF 97	9	0.8	32	292	32	0.4	77	10.6	6.4	4.7	1.7	144	4.3	114	26	0	0	0
D0	CCHF 97	14	0.6	24	266	37	0.3	47	10.2	6.2	4.6	1.6	145	5	117	24	0	0	0
D3	CCHF 97	17	0.9	43	409	91	0.5	79	9.1	6	4.1	1.9	142	3.7	111	22	0	0	0
D5	CCHF 97	15	0.7	82	540	241	0.5	66	8.7	5.3	3.3	2	141	3.4	109	24	0	3	0
D6	CCHF 97	20	0.6	83	508	208	0.4	65	9.3	5.6	3.4	2.2	144	3.4	109	23	0	0	0
D-63	CCHF 98	14	0.4	41	408	46	0.4	81	10.7	6.3	5	1.3	147	3.7	111	24	0	0	0
D-49	CCHF 98	17	0.4	48	454	53	0.3	86	10.8	6.6	5.2	1.4	145	3.8	108	26	0	0	0
D-42	CCHF 98	17	0.4	41	409	46	0.4	69	10.6	6.4	5.1	1.3	147	3.8	108	24	0	0	0
D-28	CCHF 98	15	0.5	54	464	54	0.4	77	10.6	6.5	5.2	1.3	149	3.7	110	26	0	0	0
D-21	CCHF 98	18	0.8	44	400	45	0.3	79	10.7	6.6	5.2	1.4	147	3.9	106	27	0	0	0
D-7	CCHF 98	12	0.8	44	425	53	0.4	76	10.6	6.4	5.1	1.3	146	3.8	108	25	0	0	0
D0	CCHF 98	15	0.7	42	405	53	0.3	65	10.9	6.6	5.1	1.4	147	4	110	25	0	0	0
D3	CCHF 98	11	0.7	80	364	99	0.5	100	9.9	7	4.8	2.1	142	4.1	107	22	0	0	0
D5	CCHF 98	13	0.5	65	325	85	0.3	77	10.2	6.6	4.7	1.9	146	3.9	113	24	0	0	0
D6	CCHF 98	7	0.6	63	334	71	0.3	76	10.5	6.4	4.6	1.7	147	4.2	106	27	0	0	0
D-63	CCHF 99	10	0.5	41	398	39	0.3	56	9.6	6.4	4.6	1.8	145	3.8	111	24	2	0	0
D-49	CCHF 99	10	0.8	43	415	39	0.4	72	10	6.5	4.5	1.9	142	3.7	108	24	0	0	0
D-42	CCHF 99	14	0.8	42	384	37	0.4	67	10.1	6.5	4.6	1.9	142	3.8	111	23	0	0	0
D-28	CCHF 99	11	0.3	55	488	57	0.3	65	10.1	6.4	4.5	1.9	147	4	108	22	1	0	0
D-21	CCHF 99	10	0.7	42	422	38	0.4	64	9.8	6.5	4.6	1.9	143	3.6	109	25	1	0	0
D-7	CCHF 99	5	0.8	46	495	44	0.4	64	10.6	6.5	4.6	1.9	145	3.7	110	24	0	0	0
D0	CCHF 99	8	0.6	35	449	38	0.2	56	10.4	6.4	4.4	2	143	3.9	112	26	0	0	0
D3	CCHF 99	16	0.7	114	440	296	0.3	82	8.9	6.1	3.8	2.3	138	3.5	108	20	0	0	0
D5	CCHF 99	12	0.6	429	336	671	0.4	81	8.6	5.3	3.3	2	139	3.5	100	25	0	0	0
D6	CCHF 99	8	0.4	285	296	366	0.3	80	8.6	5.2	3.1	2.2	136	3.7	101	27	0	0	0
D-63	CCHF 100	13	0.7	23	584	29	0.4	74	10.7	6.5	4.6	1.8	152	4.6	114	22	0	0	0
D-49	CCHF 100	12	0.9	23	553	30	0.4	79	11	6.5	4.7	1.8	147	4.6	113	22	0	0	0
D-42	CCHF 100	14	0.6	18	556	29	0.4	71	10.7	6.4	4.7	1.7	149	4.6	112	23	2	0	0
D-28	CCHF 100	15	1	28	645	44	0.4	78	11	6.5	4.9	1.7	150	4.6	112	22	1	0	0
D-21	CCHF 100	14	1.1	25	553	27	0.4	72	10.7	6.3	4.8	1.6	150	4.2	111	25	0	0	0
D-7	CCHF 100	9	1.3	24	606	30	0.4	58	11	6.4	4.8	1.6	147	4.6	111	25	0	0	0
D0	CCHF 100	11	1	27	531	36	0.3	57	10.8	6.3	4.8	1.5	149	4.8	114	25	1	0	0
D3	CCHF 100	12	1.1	38	452	74	0.5	85	9.7	6.4	4.3	2.1	144	4.4	112	25	1	0	0
D5	CCHF 100	10	1	31	401	55	0.3	66	9.9	6.1	4.1	2	149	4.7	115	26	0	0	0
D6	CCHF 100	7	0.7	44	418	78	0.3	69	10.2	6.1	4.1	2	148	5	112	29	0	0	0
D-63	CCHF 101	15	0.3	40	619	35	0.4	67	10.3	5.9	4.6	1.3	148	4.3	113	24	0	0	0
D-49	CCHF 101	18	0.4	37	603	34	0.4	84	10.6	6	4.7	1.3	144	3.9	109	24	1	0	0
D-42	CCHF 101	24	0.7	37	555	32	0.4	64	10	5.8	4.5	1.3	144	4	108	21	0	0	0
D-28	CCHF 101	16	0.6	46	655	37	0.4	71	10.3	6.1	4.8	1.3	145	4	112	19	0	0	0
D-21	CCHF 101	17	0.4	42	665	38	0.4	65	10.2	6.1	4.8	1.3	145	4.1	111	24	0	0	0
D-7	CCHF 101	9	0.7	46	746	37	0.4	72	10.1	6	4.8	1.3	146	3.9	110	20	0	0	0
D0	CCHF 101	10	0.6	37	650	37	0.3	67	10.6	5.9	4.7	1.2	147	4.3	117	25	0	0	0
D3	CCHF 101	18	0.9	58	691	170	0.6	79	9.2	5.8	4.1	1.7	140	4.4	107	22	1	0	0
D5	CCHF 101	41	1.1	533	676	870	0.6	68	8.9	4.4	2.9	1.5	140	4.5	102	25	1	0	0
D6	CCHF 101	33	0.7	904	636	939	0.6	76	8.7	4.5	2.7	1.7	137	5.6	100	29	0	0	0
D-63	CCHF 102	18	0.7	22	155	31	0.3	71	10.6	7.4	4.5	2.9	149	4.3	117	22	0	0	0
D-49	CCHF 102	13	0.8	26	170	33	0.2	86	10.6	7.3	4.5	2.8	144	3.6	115	21	0	0	0
D-42	CCHF 102	22	0.7	17	155	30	0.2	68	10.8	7	4.5	2.5	144	4	111	22	2	0	0
D-28	CCHF 102	16	0.5	25	169	35	0.3	85	10.8	7.3	4.7	2.6	147	3.8	114	20	0	0	0
D-21	CCHF 102	19	0.7	22	166	31	0.3	74	10.6	7.2	4.6	2.6	145	4	113	22	1	0	0
D-7	CCHF 102	8	0.8	20	212	29	0.2	90	10.7	7.5	4.8	2.7	145	3.7	114	19	0	0	0
D0	CCHF 102	13	0.8	24	148	29	0.3	60	10.7	7.2	4.6	2.7	145	4.7	116	23	0	0	0
D3	CCHF 102	10	0.7	42	201	48	0.4	83	9.7	7	4.2	2.8	140	3.9	117	22	0	0	0
D5	CCHF 102	9	0.7	41	173	40	0.3	69	10.3	6.9	4.2	2.7	145	4.3	115	22	0	0	0
D6	CCHF 102	7	0.9	39	177	48	0.3	63	10.4	7	4.2	2.8	146	4.6	114	26	0	0	0
D-63	CCHF 103	11	0.4	27	717	26	0.3	75	10.2	5.9	4.1	1.8	147	3.9	115	24	0	0	0
D-49	CCHF 103	9	0.5	31	747	34	0.4	78	10.4	6.1	4.3	1.8	144	4.1	110	26	0	0	0
D-42	CCHF 103	14	0.8	26	703	30	0.4	85	10.7	6.2	4.5	1.7	144	4.2	114	24	0	0	0
D-28	CCHF 103	12	0.5	36	774	36	0.3	70	10.4	6	4.3	1.7	145	3.9	111	25	0	0	0
D-21	CCHF 103	12	0.7	31	715	28	0.2	71	10.3	6.3	4.4	1.9	147	4.4	109	25	0	0	0
D-7	CCHF 103	6	0.5	32	907	30	0.4	84	10.6	6	4.3	1.8	144	4.1	111	24	0	0	0
D0	CCHF 103	9	0.8	30	789	29	0.3	69	10.1	6	4.2	1.8	145	4.7	115	26	0	0	0
D3	CCHF 103	16	0.9	35	753	81	0.7	95	9	6.3	4	2.3	138	3.8	105	22	0	0	0
D5	CCHF 103	8	0.8	33	667	60	0.4	81	9.6	5.8	3.6	2.2	142	4.1	108	26	0	0	0
D6	CCHF 103	6	0.7	39	633	58	0.3	78	9.4	5.7	3.6	2.1	145	4.6	111	27	0	0	0
D-63	CCHF 104	18	0.7	43	680	39	0.3	68	10.2	5.9	4.4	1.4	146	4.2	114	25	1	0	0
D-49	CCHF 104	19	0.8	43	714	48	0.3	78	10.9	6.3	4.6	1.7	144	4.2	108	25	1	0	0
D-42	CCHF 104	27	0.5	41	610	43	0.4	69	11.1	6.3	4.7	1.7	144	4.4	111	23	2	0	0
D-28	CCHF 104	20	0.6	55	645	57	0.3	70	11.1	6	4.6	1.4	144	4.1	114	27	1	0	0
D-21	CCHF 104	23	0.8	50	616	34	0.4	62	10.3	6	4.4	1.5	142	3.7	112	25	0	0	0
D-7	CCHF 104	12	0.7	54	612	38	0.4	74	10.6	5.9	4.4	1.5	145	3.5	109	26	0	0	0
D0	CCHF 104	14	0.7	43	596	40	0.4	64	10.4	5.9	4.2	1.6	143	4	114	24	0	0	0
D3	CCHF 104	13	0.8	46	622	53	0.4	89	9.8	6.2	4	2.2	140	3.7	114	23	0	0	0
D5	CCHF 104	13	0.8	38	623	43	0.3	71	9.9	5.9	3.7	2.2	141	4.1	109	27	0	0	0
D6	CCHF 104	7	0.7	43	630	54	0.3	66	10.5	6	3.8	2.2	139	4.4	112	25	0	0	0
